# Supplementary material for: Seasonal alternation of the ontogenetic development of the moon jellyfish Aurelia coerulea in Maizuru Bay, Japan
Source: PLoS One. 2019 Nov 21;14(11):e0225513. doi: 10.1371/journal.pone.0225513 (PMC6872181; doi:10.1371/journal.pone.0225513)
Supplement: S1 File — The raw data are shown on each sheet. (XLSX) [file pone.0225513.s001.xlsx]

## Sheet: Fig.3
Averaged period		Weekly averaged global horizontal irradiance (MJ m-2)		Date	Temperature (°C)		Salinity		Chllorophyll fluorescence		Date	Copepod biomass at each station (μg C m-3)
Start	End				Surface	Bottom	Surface	Bottom				W10	W11	W12	W14	E12	E17	E18	E101
2016-11-05	2016-11-11	9.06857		2016-11-04	18.6406	20.0571	31.403	32.3113	1.92963		2016-11-25	2.34935	2.28123	1.91522	2.35526	2.16424	1.70951	1.67901	1.95602
2016-11-12	2016-11-18	8.49571		2016-11-12	17.6719	18.7089	31.5716	32.8882	4.49382		2016-12-13	3.62728	1.93174	3.11619	2.15667	2.29115	1.52977	1.23333	2.30209
2016-11-19	2016-11-25	6.42286		2016-11-18	18.1326	18.0371	32.9153	32.9742	3.84245		2017-01-19	3.51505	4.81239	2.49957	0.857166	6.74588	3.8201	3.67392	11.4929
2016-11-26	2016-12-02	6.98571		2016-11-26	15.6678	18.0943	30.8732	32.999	1.2442		2017-02-28	17.0036	5.34374	3.12147	2.85102	12.6245	5.86392	4.31885	12.1517
2016-12-03	2016-12-09	6.24857		2016-12-02	14.9911	17.8317	28.8969	32.869	5.53577		2017-03-23	6.66939	4.53859	2.45668	2.01326	4.96468	2.82506	1.94963	4.2289
2016-12-10	2016-12-16	5.84857		2016-12-09	13.9508	17.2729	30.9144	33.1261	4.64112		2017-04-13	15.5685	10.0381	3.93018	3.30691	20.9927	5.51831	4.77428	18.2102
2016-12-17	2016-12-23	5.62		2016-12-16	10.7589	14.5292	23.0924	30.1141	2.29528		2017-05-10	6.62345	8.69532	0.808721	4.87079	10.5561	2.97656	4.70477	5.64024
2016-12-24	2016-12-30	5.95857		2016-12-24	14.1632	15.6255	31.1325	32.7978	0.981826		2017-06-20	4.39177	2.18774	1.37621	2.50716	9.14018	10.9186	3.81666	4.33675
2016-12-31	2017-01-06	5.8		2016-12-30	7.71515	14.1117	17.3987	30.8617	0.787334		2017-07-19	0.503594	0.307495	0.14102	0.55248	1.77682	1.25943	1.23812	0.559781
2017-01-07	2017-01-13	4.76429		2017-01-06	11.2394	13.7865	30.1648	32.7046	0.86028		2017-10-17	2.01944	1.89073	1.96105	1.74697	4.93951	1.00853	0.806745	4.90309
2017-01-14	2017-01-20	7.12857		2017-01-13	11.4111	14.2821	31.0165	33.0923	2.87582		2017-11-16	2.23352	3.04396	0.800758	1.09455	0.980833	0.366016	0.501351	0.798151
2017-01-21	2017-01-27	6.27429		2017-01-20	10.3891	12.7543	30.1343	32.8526	3.69216		2017-12-07	3.1711	0.967624	1.61878	0.851271	0.321796	0.411368	0.490198	0.469348
2017-01-28	2017-02-03	7.47429		2017-01-27	10.367	12.8687	30.5638	33.4509	3.07576		2018-01-18	2.07298	1.80254	0.795997	0.254678	2.34915	0.62149	0.620101	1.23449
2017-02-04	2017-02-10	4.73857		2017-02-03	9.34349	12.1377	26.936	32.5417	3.44876
2017-02-11	2017-02-17	7.98143		2017-02-10	9.38984	12.1877	28.3969	32.779	2.27068
2017-02-18	2017-02-24	8.08143		2017-02-17	11.3541	12.5684	30.5168	33.8987	3.37029
2017-02-25	2017-03-03	13.8029		2017-02-24	9.46114	10.9314	25.2073	29.6418	3.16623
2017-03-04	2017-03-10	9.64571		2017-03-03	10.475	11.3806	30.29	31.7705	2.77026
2017-03-11	2017-03-17	13.7186		2017-03-10	9.79563	11.9901	30.1048	32.9716	2.23372
2017-03-18	2017-03-24	15.0143		2017-03-17	8.98111	11.5858	28.4303	32.3594	1.85912
2017-03-25	2017-03-31	14.3914		2017-03-24	10.7783	11.687	29.0328	31.1823	1.5059
2017-04-01	2017-04-07	16.8357		2017-03-31	11.643	12.54	29.106	33.5138	1.26055
2017-04-08	2017-04-14	14.3886		2017-04-07	13.7602	12.7213	31.6041	33.6888	1.35727
2017-04-15	2017-04-21	12.2914		2017-04-14	14.291	13.4452	31.9821	32.9203	1.39709
2017-04-22	2017-04-28	21.7643		2017-04-21	14.2455	13.7195	30.9276	33.821	3.16589
2017-04-29	2017-05-05	22.1243		2017-04-28	16.0479	14.8132	30.3532	33.5305	0.605483
2017-05-06	2017-05-12	14.5514		2017-05-05	17.785	15.3259	32.6281	34.2289	1.00571
2017-05-13	2017-05-19	22.5086		2017-05-12	18.7675	16.271	33.1696	34.1576	0.642851
2017-05-20	2017-05-26	20.09		2017-05-19	18.6842	17.963	33.3298	33.6611	1.05956
2017-05-27	2017-06-02	21.0443		2017-05-26	21.1987	18.313	31.5742	34.1384	1.01907
2017-06-03	2017-06-09	20.63		2017-06-02	20.9965	19.8361	33.2836	33.8087	1.07453
2017-06-10	2017-06-16	23.3286		2017-06-09	21.2301	19.5212	33.1271	34.41	1.13036
2017-06-17	2017-06-23	22.31		2017-06-16	21.6898	21.3864	33.7967	33.8278	3.18279
2017-06-24	2017-06-30	15.4257		2017-06-23	22.9791	21.0576	33.7185	34.3256	1.96981
2017-07-01	2017-07-07	17.1443		2017-06-30	25.143	21.9517	33.0971	34.2411	2.56184
2017-07-08	2017-07-14	18.5614		2017-07-07	26.1512	23.7914	26.7077	33.8342	2.32197
2017-07-15	2017-07-21	21.7743		2017-07-14	27.7342	25.746	31.7733	33.2769	1.2418
2017-07-22	2017-07-28	13.3343		2017-07-21	29.2489	27.4618	31.7815	32.7214	1.37152
2017-07-29	2017-08-04	20.2871		2017-07-28	28.8203	27.7096	27.8041	31.9398	3.98834
2017-08-05	2017-08-11	16.9129		2017-08-04	30.2464	27.8535	28.1533	32.3036	2.8
2017-08-12	2017-08-18	14.1814		2017-08-11	28.7329	27.1778	19.9441	31.9872	2.78625
2017-08-19	2017-08-25	15.3929		2017-08-18	28.6083	27.1259	22.1709	32.4378	2.59291
2017-08-26	2017-09-01	20.8086		2017-08-25	29.5926	27.7015	27.0908	32.325	1.3624
2017-09-02	2017-09-08	15.3014		2017-09-01	27.7629	27.8389	31.0284	31.1573	0.978201
2017-09-09	2017-09-15	17.01		2017-09-08	25.2555	27.0364	27.3868	32.1758	2.64069
2017-09-16	2017-09-22	11.6329		2017-09-15	25.277	25.6611	31.0053	32.4158	1.02342
2017-09-23	2017-09-29	13.6757		2017-09-22	22.8768	25.2716	24.0977	32.444	1.84562
2017-09-30	2017-10-06	11.65		2017-09-29	22.7895	24.2835	28.1229	32.4992	1.79822
2017-10-07	2017-10-13	11.7314		2017-10-06	21.6808	23.663	27.8544	31.4717	1.67059
2017-10-14	2017-10-20	7.61571		2017-10-13	22.8263	23.7199	29.877	32.0443	2.71742
2017-10-21	2017-10-27	7.23143		2017-10-20	21.1321	22.9077	29.6796	31.9131	2.2414
2017-10-28	2017-11-03	8.81857		2017-10-27	17.6887	21.4157	13.5433	32.6743	0.585829
2017-11-04	2017-11-10	9.70429		2017-11-03	19.0791	21.1408	25.1339	33.2242	1.49899
2017-11-11	2017-11-17	6.66286		2017-11-10	17.5748	19.6887	31.4622	32.9243	3.2533
2017-11-18	2017-11-24	4.49857		2017-11-17	16.0353	18.2398	31.5081	32.7683	2.98654
2017-11-25	2017-12-01	5.36286		2017-11-24	15.1689	17.115	30.5355	32.3895	2.23458
2017-12-02	2017-12-08	6.16571		2017-12-01	16.57	16.8427	32.5799	32.7778	1.26211
2017-12-09	2017-12-15	5.45571		2017-12-08	15.7401	16.3289	32.7719	33.1967	4.34381
2017-12-16	2017-12-22	4.00143		2017-12-15	13.3644	13.5459	32.5997	32.7288	5.11067
2017-12-23	2017-12-29	5.04		2017-12-22	11.9089	13.7049	31.8599	32.9737	2.88943
2017-12-30	2018-01-05	4.60857		2017-12-29	9.09679	12.3374	27.7411	32.0096	2.12253
2018-01-06	2018-01-12	4.06714		2018-01-05	9.63532	12.7625	28.1913	32.1996	1.09205
2018-01-13	2018-01-19	7.26857		2018-01-12	9.85232	12.9169	30.1767	32.9785	1.49756
2018-01-20	2018-01-26	4.95143		2018-01-19	11.3541	12.6855	30.2612	32.6499	1.63388
2018-01-27	2018-02-02	7.37143		2018-01-26	9.67261	10.847	32.0757	32.8252	0.940725

## Sheet: Figs.4&5
Year	Month	Temperature (°C)	Proportion of the direct development	Weighted mean duration from planula to ephyra in direct-development (day)
2016	November	18	no planula	no planula
2016	December	14	0.952751	9.48705
2016	December	14	0.934032	10.6257
2016	December	14	0.955225	9.84306
2016	December	14	0.986842	9.2362
2016	December	14	0.929218	9.4261
2017	January	10	0.975	14.8764
2017	January	10	0.941558	14.777
2017	January	10	0.938095	15.4468
2017	January	10	0.732237	16.1497
2017	January	10	0.846405	17.594
2017	February	10	0	n.d.
2017	February	10	0.60288	16.3594
2017	February	10	0.808812	17.2275
2017	February	10	0.7035	16.5517
2017	February	10	0.88874	16.7288
2017	March	11	0.270207	14.3814
2017	March	11	0.9875	13.227
2017	March	11	0.877603	14.3167
2017	March	11	0.93869	13.8637
2017	March	11	0.975	13.3276
2017	April	14	0.853409	10.5132
2017	April	14	0.951128	10.1875
2017	April	14	0.975	9.00888
2017	April	14	0.963095	9.74087
2017	April	14	0.975595	10.1277
2017	May	18	0.95119	6.79342
2017	May	18	1	6.45298
2017	May	18	0.9875	6.48158
2017	May	18	0.963095	6.64028
2017	May	18	0.9625	6.43984
2017	June	22	no planula	no planula
2017	July	28	0	n.d.
2017	July	28	0	n.d.
2017	July	28	0	n.d.
2017	July	28	0	n.d.
2017	July	28	0	n.d.
2017	August	29	0	n.d.
2017	August	29	0	n.d.
2017	August	29	0	n.d.
2017	August	29	0	n.d.
2017	August	29	0	n.d.
2017	September	25	0	n.d.
2017	September	25	0	n.d.
2017	September	25	0	n.d.
2017	September	25	0	n.d.
2017	September	25	0	n.d.
2017	October	25	0	n.d.
2017	October	25	0	n.d.
2017	October	25	0	n.d.
2017	October	25	0	n.d.
2017	October	25	0	n.d.
2017	November	21	no planula	no planula
2017	December	16	0.8	10.6053
2017	December	16	0.8625	11.2739
2017	December	16	0.492763	8.71413
2017	December	16	0.7625	11.0391
2017	December	16	0.175	11.3056
2018	January	12	1	10.7125
2018	January	12	1	10.2494
2018	January	12	0.973684	12.2126
2018	January	12	0.9625	11.892
2018	January	12	0.9875	12.2673

## Sheet: Fig.6
Year	Month	Bell diameter (cm)	If planulae bore (y/n)		Year	Month	Bell diameter (cm)	The number of planulae per a medusa	Ovary weight (mg)	The number of planulae per ovary weight (ind. mg-1)
2016	November	13	n		2016	November	17	0	52	0
2016	November	15	n		2016	November	15	0	17.7	0
2016	November	17	n		2016	November	17	0	41.8	0
2016	November	12	n		2016	November	16	0	40.3	0
2016	November	17	n		2016	November	16	0	13.1	0
2016	November	11	n		2016	December	17	783.333	35.3	22.1907
2016	November	14	n		2016	December	15	950	17.9	53.0726
2016	November	16	n		2016	December	18	733.333	63.6	11.5304
2016	November	13	n		2016	December	15	216.667	9.2	23.5507
2016	November	16	n		2016	December	17	1500	42.3	35.461
2016	November	14	n		2017	January	21	716.667	91.3	7.84958
2016	November	15	n		2017	January	17	616.667	8.5	72.549
2016	November	11	n		2017	January	15	450	38.7	11.6279
2016	November	13	n		2017	January	18	216.667	75.9	2.85463
2016	November	14	n		2017	January	15	183.333	33	5.55556
2016	November	13	n		2017	February	20	366.667	90.9	4.03374
2016	November	17	n		2017	February	16	266.667	42.2	6.31912
2016	November	15	n		2017	February	14	250	54	4.62963
2016	November	16	n		2017	February	17	250	92.2	2.7115
2016	November	16	y		2017	February	15	200	115.5	1.7316
2016	November	16	n		2017	March	23	550	126.7	4.34096
2016	November	14	n		2017	March	20	216.667	72.4	2.99263
2017	December	16	n		2017	March	19	216.667	106	2.04403
2017	December	14	n		2017	March	22	233.333	49.6	4.7043
2017	December	17	y		2017	March	20	1816.67	331.2	5.4851
2017	December	15	n		2017	April	21	366.667	108.2	3.38879
2017	December	15	y		2017	April	16	2550	73.7	34.5997
2017	December	21	n		2017	April	23	266.667	217.7	1.22493
2017	December	16	n		2017	April	18	983.333	87.9	11.187
2017	December	18	y		2017	April	19	1700	256.7	6.62252
2017	December	17	n		2017	May	17	1533.33	73.9	20.7488
2017	December	17	n		2017	May	20	433.333	82.3	5.26529
2017	December	17	n		2017	May	21	533.333	55.8	9.55795
2017	December	17	n		2017	May	17	383.333	51.8	7.40026
2017	December	15	y		2017	May	21	2166.67	95.4	22.7114
2017	December	17	n		2017	June	16	0	36.2	0
2017	December	15	y		2017	June	17	0	22.2	0
2017	December	15	n		2017	June	16	0	20.3	0
2017	December	16	n		2017	June	18	0	30.6	0
2017	December	17	y		2017	June	15	0	29.5	0
2017	December	17	n		2017	July	19	600	31.9	18.8088
2017	December	15	n		2017	July	20	346.667	61.2	5.66449
2017	December	15	n		2017	July	17	500	19.3	25.9067
2017	December	14	n		2017	July	15	55	12.8	4.29688
2017	December	16	y		2017	July	18	2316.67	17.9	129.423
2017	December	16	n		2017	August	15	1070	29	36.8966
2017	December	15	n		2017	August	17	233.333	29.1	8.01833
2017	December	19	n		2017	August	3	107	30.2	3.54305
2017	December	15	n		2017	August	4	533.333	13.2	40.404
2017	December	13	n		2017	August	5	82	20.1	4.0796
2017	December	15	n		2017	September	15	2880	38	75.7895
2017	December	14	n		2017	September	15	3260	29.1	112.027
2017	December	16	n		2017	September	13	1283.33	20.4	62.9085
2017	December	15	n		2017	September	17	3180	36.7	86.6485
2017	December	11	n		2017	September	14	1233.33	20.9	59.0112
2017	December	13	n		2017	October	14	880	98	8.97959
2017	December	15	n		2017	October	16	800	26.5	30.1887
2017	December	15	n		2017	October	14	653.333	22.9	28.5298
2017	December	12	n		2017	October	15	2780	28.7	96.8641
2017	December	12	n		2017	October	13	1470	17.4	84.4828
2017	December	14	y
2017	December	17	n
2017	December	10	n
2017	December	14	n
2017	December	11	n
2017	December	12	n
2017	January	13	n
2017	January	15	n
2017	January	15	n
2017	January	14	y
2017	January	15	n
2017	January	12	y
2017	January	14	y
2017	January	14	y
2017	January	14	n
2017	January	14	y
2017	January	17	n
2017	January	13	n
2017	January	15	y
2017	January	12	y
2017	January	15	n
2017	January	14	y
2017	January	15	y
2017	January	11	n
2017	January	12	n
2017	January	21	y
2017	January	17	y
2017	January	15	y
2017	January	18	y
2017	January	15	y
2017	January	15	y
2017	January	14	n
2017	January	14	n
2017	January	12	y
2017	January	13	n
2017	January	13	y
2017	January	11	n
2017	January	13	n
2017	January	13	n
2017	January	10	n
2017	January	11	y
2017	January	11	n
2017	January	11	n
2017	January	12	y
2017	January	11	y
2017	January	12	n
2017	January	11	n
2017	January	11	n
2017	January	11	y
2017	January	9	n
2017	January	10	n
2017	January	13	y
2017	January	11	n
2017	January	12	n
2017	January	9	n
2017	February	18	n
2017	February	18	n
2017	February	20	y
2017	February	16	y
2017	February	14	y
2017	February	17	y
2017	February	15	y
2017	February	15	y
2017	February	12	n
2017	February	14	n
2017	February	17	y
2017	February	14	n
2017	February	13	n
2017	February	20	y
2017	February	14	n
2017	February	15	n
2017	February	16	n
2017	February	14	n
2017	February	19	y
2017	February	21	y
2017	February	12	n
2017	February	16	n
2017	February	14	n
2017	February	12	n
2017	February	17	y
2017	February	12	y
2017	February	13	n
2017	February	14	n
2017	February	11	n
2017	February	16	y
2017	February	22	n
2017	February	14	y
2017	February	16	y
2017	February	16	n
2017	February	17	n
2017	February	16	n
2017	February	15	y
2017	February	16	n
2017	February	16	n
2017	February	12	n
2017	February	12	n
2017	February	14	y
2017	February	16	n
2017	February	13	n
2017	February	10	y
2017	February	16	n
2017	February	13	n
2017	February	16	n
2017	February	13	y
2017	February	12	n
2017	March	23	y
2017	March	19	y
2017	March	20	y
2017	March	19	y
2017	March	22	y
2017	March	19	n
2017	March	18	n
2017	March	21	y
2017	March	19	y
2017	March	20	y
2017	March	16	y
2017	March	17	y
2017	March	23	y
2017	March	19	y
2017	March	14	n
2017	March	18	n
2017	March	21	y
2017	March	17	n
2017	March	20	n
2017	March	20	y
2017	March	19	y
2017	March	13	n
2017	March	18	y
2017	March	21	y
2017	March	14	n
2017	March	18	y
2017	March	19	n
2017	March	18	n
2017	March	21	y
2017	March	14	y
2017	March	17	n
2017	March	19	y
2017	March	16	n
2017	March	19	n
2017	March	18	n
2017	March	18	n
2017	March	16	y
2017	March	17	n
2017	March	22	n
2017	March	20	n
2017	March	18	n
2017	March	18	n
2017	March	12	n
2017	March	15	n
2017	March	13	n
2017	March	18	n
2017	March	18	y
2017	March	10	n
2017	March	14	n
2017	March	10	n
2017	March	11	n
2017	March	17	n
2017	March	14	y
2017	March	10	n
2017	March	13	n
2017	March	12	n
2017	April	21	y
2017	April	16	y
2017	April	23	y
2017	April	22	y
2017	April	18	y
2017	April	19	y
2017	April	13	y
2017	April	6	n
2017	April	20	n
2017	April	21	n
2017	April	18	n
2017	April	13	n
2017	April	13	y
2017	April	18	y
2017	April	10	y
2017	April	24	y
2017	April	18	y
2017	April	13	n
2017	April	6	n
2017	April	13	n
2017	April	20	y
2017	April	21	y
2017	April	14	y
2017	April	16	n
2017	April	16	y
2017	April	17	y
2017	April	12	n
2017	April	19	y
2017	April	18	y
2017	April	16	y
2017	April	20	n
2017	April	14	n
2017	April	16	n
2017	April	17	y
2017	April	19	n
2017	April	20	y
2017	April	20	y
2017	April	21	n
2017	April	17	n
2017	April	17	n
2017	April	20	n
2017	April	15	n
2017	April	17	y
2017	April	19	n
2017	April	17	y
2017	April	16	n
2017	April	19	y
2017	April	12	y
2017	April	17	y
2017	April	14	n
2017	April	15	n
2017	April	12	n
2017	April	7	n
2017	April	12	n
2017	April	12	y
2017	April	16	n
2017	April	14	n
2017	April	17	y
2017	April	13	y
2017	April	16	n
2017	April	16	y
2017	April	17	n
2017	May	20	y
2017	May	17	y
2017	May	20	y
2017	May	21	y
2017	May	17	y
2017	May	21	y
2017	May	11	n
2017	May	24	n
2017	May	16	y
2017	May	14	n
2017	May	14	y
2017	May	15	n
2017	May	10	n
2017	May	12	n
2017	May	17	n
2017	May	13	n
2017	May	23	n
2017	May	18	n
2017	May	13	n
2017	May	15	n
2017	May	18	n
2017	May	18	n
2017	May	19	n
2017	May	20	n
2017	May	16	n
2017	May	18	y
2017	May	17	n
2017	May	12	n
2017	May	19	n
2017	May	16	n
2017	May	7	n
2017	May	16	n
2017	May	12	n
2017	May	5	n
2017	May	18	n
2017	May	13	n
2017	May	14	y
2017	May	14	n
2017	May	14	n
2017	May	10	n
2017	May	10	n
2017	May	15	n
2017	May	15	n
2017	May	10	n
2017	May	10	n
2017	May	10	n
2017	May	11	n
2017	May	8	n
2017	May	14	n
2017	May	14	n
2017	May	9	n
2017	May	8	n
2017	May	5	n
2017	May	8	n
2017	May	4	n
2017	June	20	y
2017	June	20	y
2017	June	21	y
2017	June	17	y
2017	June	16	y
2017	June	16	y
2017	June	15	n
2017	June	18	n
2017	June	18	n
2017	June	18	y
2017	June	14	n
2017	June	16	y
2017	June	15	n
2017	June	21	n
2017	June	15	y
2017	June	17	y
2017	June	13	n
2017	June	10	n
2017	June	17	n
2017	June	10	n
2017	June	18	y
2017	June	18	n
2017	June	12	n
2017	June	10	n
2017	June	15	y
2017	June	9	n
2017	June	14	n
2017	June	15	y
2017	June	14	n
2017	June	17	y
2017	June	11	n
2017	June	17	y
2017	June	13	n
2017	June	13	n
2017	June	10	n
2017	June	15	n
2017	June	10	n
2017	June	15	n
2017	June	14	n
2017	June	15	n
2017	June	14	n
2017	June	17	n
2017	June	10	n
2017	June	13	n
2017	June	17	n
2017	June	9	n
2017	June	10	n
2017	June	13	y
2017	June	15	n
2017	June	12	n
2017	June	13	n
2017	June	9	n
2017	June	14	n
2017	June	13	n
2017	June	10	n
2017	June	13	n
2017	June	15	n
2017	June	14	n
2017	June	15	n
2017	June	11	n
2017	June	11	n
2017	June	15	n
2017	June	10	n
2017	June	13	n
2017	June	14	n
2017	June	11	n
2017	June	12	n
2017	June	8	n
2017	June	8	n
2017	June	8	n
2017	June	11	n
2017	June	9	n
2017	June	10	n
2017	June	12	n
2017	June	10	n
2017	June	8	n
2017	June	10	n
2017	July	19	y
2017	July	20	y
2017	July	17	y
2017	July	15	y
2017	July	18	y
2017	July	16	y
2017	July	17	n
2017	July	18	n
2017	July	13	n
2017	July	15	y
2017	July	17	n
2017	July	18	n
2017	July	15	n
2017	July	14	n
2017	July	15	n
2017	July	16	n
2017	July	18	n
2017	July	14	n
2017	July	18	n
2017	July	17	n
2017	July	13	n
2017	July	12	n
2017	July	12	n
2017	July	14	n
2017	July	15	n
2017	July	18	n
2017	July	14	n
2017	July	13	n
2017	July	14	n
2017	July	14	n
2017	July	14	n
2017	July	17	n
2017	July	19	n
2017	July	17	n
2017	July	16	n
2017	July	16	n
2017	July	17	n
2017	July	16	n
2017	July	17	n
2017	July	13	n
2017	July	15	n
2017	July	15	n
2017	July	12	n
2017	July	15	n
2017	July	13	n
2017	July	17	n
2017	July	16	y
2017	July	15	n
2017	July	16	y
2017	July	17	n
2017	July	20	n
2017	July	15	n
2017	July	14	n
2017	July	15	n
2017	July	14	n
2017	July	15	n
2017	July	17	n
2017	July	15	n
2017	July	16	n
2017	July	17	n
2017	July	15	n
2017	July	16	n
2017	July	18	n
2017	July	13	y
2017	July	21	n
2017	July	15	n
2017	July	12	n
2017	July	12	n
2017	July	11	n
2017	July	13	n
2017	July	13	n
2017	July	13	n
2017	July	15	n
2017	July	13	n
2017	July	15	n
2017	July	15	n
2017	July	13	n
2017	July	13	n
2017	July	13	n
2017	July	15	n
2017	July	13	n
2017	July	12	n
2017	July	14	n
2017	July	15	n
2017	July	9	n
2017	August	15	y
2017	August	14	n
2017	August	15	n
2017	August	17	n
2017	August	14	n
2017	August	14	n
2017	August	18	n
2017	August	18	n
2017	August	17	y
2017	August	16	n
2017	August	17	n
2017	August	18	y
2017	August	13	y
2017	August	17	y
2017	August	13	n
2017	August	17	n
2017	August	13	n
2017	August	15	y
2017	August	13	n
2017	August	15	n
2017	August	12	n
2017	August	15	n
2017	August	12	n
2017	August	15	n
2017	August	14	n
2017	August	17	n
2017	August	17	n
2017	August	15	n
2017	August	13	n
2017	August	15	n
2017	August	14	n
2017	August	16	n
2017	August	17	n
2017	August	13	n
2017	August	12	n
2017	August	11	n
2017	August	15	n
2017	August	15	n
2017	August	14	n
2017	August	14	n
2017	August	15	n
2017	August	14	n
2017	August	12	n
2017	August	14	n
2017	August	14	n
2017	August	13	n
2017	September	15	y
2017	September	15	y
2017	September	13	y
2017	September	17	y
2017	September	14	y
2017	September	16	y
2017	September	14	n
2017	September	14	n
2017	September	14	n
2017	September	11	n
2017	September	12	n
2017	September	14	y
2017	September	14	n
2017	September	14	y
2017	September	11	n
2017	September	14	n
2017	September	17	n
2017	September	12	y
2017	September	13	n
2017	September	17	y
2017	September	12	n
2017	September	14	y
2017	September	13	n
2017	September	12	n
2017	September	12	n
2017	September	12	y
2017	September	14	y
2017	September	16	n
2017	September	20	n
2017	September	15	n
2017	September	12	y
2017	September	13	y
2017	September	13	n
2017	September	13	n
2017	September	15	n
2017	September	14	y
2017	September	13	n
2017	September	13	y
2017	September	15	n
2017	September	14	y
2017	September	13	n
2017	September	13	n
2017	September	12	y
2017	September	10	n
2017	September	11	n
2017	September	15	n
2017	September	16	n
2017	September	13	n
2017	September	15	n
2017	September	15	n
2017	September	14	n
2017	September	14	n
2017	September	15	y
2017	September	13	y
2017	September	15	n
2017	September	12	n
2017	September	15	n
2017	September	9	n
2017	September	12	n
2017	September	12	n
2017	September	14	n
2017	September	11	n
2017	September	15	n
2017	September	10	n
2017	September	12	n
2017	September	15	n
2017	September	15	n
2017	September	13	n
2017	September	14	n
2017	September	13	n
2017	September	13	y
2017	September	12	n
2017	September	13	n
2017	September	12	n
2017	September	15	n
2017	September	13	n
2017	September	13	n
2017	September	13	n
2017	September	13	n
2017	September	12	n
2017	September	13	n
2017	September	12	n
2017	September	14	n
2017	September	9	n
2017	September	12	n
2017	September	12	y
2017	September	10	n
2017	September	13	y
2017	September	12	n
2017	September	14	n
2017	September	11	y
2017	September	16	n
2017	September	13	n
2017	September	14	y
2017	September	16	n
2017	September	13	y
2017	September	13	n
2017	September	13	y
2017	September	12	y
2017	September	13	n
2017	September	13	y
2017	September	13	n
2017	September	11	y
2017	September	12	n
2017	September	11	n
2017	September	10	n
2017	September	12	n
2017	September	12	n
2017	September	13	y
2017	September	11	n
2017	September	12	n
2017	September	7	n
2017	September	10	n
2017	September	11	n
2017	September	12	n
2017	October	14	y
2017	October	16	y
2017	October	14	y
2017	October	15	y
2017	October	13	y
2017	October	14	y
2017	October	16	n
2017	October	11	n
2017	October	16	n
2017	October	16	n
2017	October	14	y
2017	October	12	n
2017	October	16	y
2017	October	16	n
2017	October	15	n
2017	October	15	n
2017	October	15	y
2017	October	12	y
2017	October	15	y
2017	October	15	n
2017	October	15	y
2017	October	13	n
2017	October	13	n
2017	October	16	n
2017	October	15	n
2017	October	13	n
2017	October	14	n
2017	October	17	n
2017	October	12	n
2017	October	12	n
2017	October	13	n
2017	October	14	n
2017	October	11	n
2017	October	14	n
2017	October	11	n
2017	October	13	n
2017	October	13	n
2017	October	16	n
2017	October	14	n
2017	October	13	n
2017	October	12	n
2017	October	14	n
2017	October	14	n
2017	October	14	n
2017	October	15	n
2017	October	12	n
2017	October	19	n
2017	October	13	n
2017	October	13	n
2017	October	14	n
2017	October	13	n
2017	October	18	n
2017	October	17	n
2017	October	14	n
2017	October	13	n
2017	October	13	n
2017	October	13	y
2017	October	18	n
2017	October	15	n
2017	October	14	n
2017	October	9	n
2017	October	14	n
2017	October	14	n
2017	October	14	n
2017	October	13	n
2017	October	16	n
2017	October	15	n
2017	October	17	y
2017	October	13	n
2017	October	14	n
2017	October	14	n
2017	October	15	n
2017	October	12	n
2017	October	12	n
2017	October	13	n
2017	October	14	n
2017	October	17	n
2017	October	14	n
2017	October	14	n
2017	October	11	n
2017	October	15	n
2017	October	13	n
2017	October	13	y
2017	October	11	n
2017	October	14	n
2017	October	12	n
2017	October	13	n
2017	October	14	n
2017	October	13	n
2017	October	15	n
2017	October	15	n
2017	October	13	n
2017	October	15	n
2017	October	13	y
2017	October	12	y
2017	October	15	n
2017	October	13	n
2017	October	14	y
2017	October	12	n
2017	October	15	n
2017	October	16	n
2017	October	17	n
2017	October	14	n
2017	October	15	n
2017	October	14	n
2017	October	12	n
2017	October	16	n
2017	October	11	n
2017	October	15	n
2017	October	13	n
2017	October	11	n
2017	October	13	y
2017	October	16	n
2017	October	12	n
2017	October	14	n
2017	October	13	n
2017	October	16	n
2017	October	14	n
2017	October	13	y
2017	October	13	n
2017	October	13	n
2017	October	13	y
2017	October	14	n
2017	October	13	n
2017	October	13	n
2017	October	11	y
2017	October	12	n
2017	November	18	n
2017	November	18	n
2017	November	17	n
2017	November	18	n
2017	November	19	n
2017	November	15	n
2017	November	20	n
2017	November	17	n
2017	November	15	n
2017	November	17	n
2017	November	17	n
2017	November	17	n
2017	November	15	n
2017	November	18	n
2017	November	17	n
2017	November	18	n
2017	November	19	n
2017	November	14	n
2017	November	19	n
2017	November	19	n
2017	November	17	n
2017	November	17	n
2017	November	13	n
2017	November	16	n
2017	November	18	n
2017	November	18	n
2017	November	19	n
2017	November	18	n
2017	November	18	n
2017	November	14	n
2017	November	17	n
2017	November	14	n
2017	November	12	n
2017	November	17	n
2017	November	11	n
2017	November	17	n
2017	November	13	n
2017	November	16	n
2017	November	15	n
2017	November	17	n
2017	November	14	n
2017	November	15	n
2017	November	15	n
2017	November	17	n
2017	November	17	n
2017	November	20	n
2017	November	15	n
2017	November	17	n
2017	November	17	n
2017	November	20	n
2017	November	18	n
2017	November	17	n
2017	November	15	n
2017	November	10	n
2017	November	13	n
2017	November	15	n
2017	November	13	n
2017	November	15	n
2017	November	15	n
2017	November	18	n
2017	November	20	n
2017	November	19	n
2017	November	16	n
2017	November	16	n
2017	November	18	n
2017	November	15	n
2017	November	20	n
2017	November	15	n
2017	November	15	n
2017	November	17	n
2017	November	16	n
2017	November	19	n
2017	November	16	n
2017	November	15	n
2017	November	15	n
2017	November	20	n
2017	November	15	n
2017	November	14	n
2017	November	16	n
2017	November	14	n
2017	November	20	n
2017	November	19	n
2017	November	18	n
2017	November	14	n
2017	November	19	n
2017	November	17	n
2017	November	14	n
2017	December	18	n
2017	December	22	y
2017	December	19	y
2017	December	19	n
2017	December	21	n
2017	December	19	n
2017	December	18	y
2017	December	20	n
2017	December	17	n
2017	December	16	y
2017	December	18	n
2017	December	20	n
2017	December	17	n
2017	December	16	n
2017	December	19	n
2017	December	20	n
2017	December	19	n
2017	December	20	n
2017	December	17	n
2017	December	20	n
2017	December	18	n
2017	December	20	n
2017	December	17	n
2017	December	17	n
2017	December	17	n
2017	December	19	y
2017	December	15	n
2017	December	20	n
2017	December	15	n
2017	December	14	n
2017	December	19	n
2017	December	17	n
2017	December	17	n
2017	December	18	n
2017	December	20	n
2017	December	16	n
2017	December	17	y
2017	December	17	n
2017	December	16	n
2017	December	20	y
2017	December	11	n
2017	December	19	n
2017	December	18	y
2017	December	20	n
2017	December	20	y
2017	December	14	n
2017	December	18	y
2017	December	15	n
2017	December	16	y
2017	December	17	y
2017	December	17	n
2017	December	16	n
2017	December	17	y
2017	December	18	n
2018	January	19	y
2018	January	19	y
2018	January	17	y
2018	January	16	y
2018	January	18	y
2018	January	20	y
2018	January	20	y
2018	January	18	y
2018	January	20	y
2018	January	19	y
2018	January	18	y
2018	January	18	n
2018	January	19	n
2018	January	19	y
2018	January	19	n
2018	January	18	n
2018	January	18	n
2018	January	20	n
2018	January	16	y
2018	January	16	n
2018	January	18	y

## Sheet: Fig.7
Year	Month	Proportion of oocytes at each size range
		0-50	50-100	100-150	150-200	200-250	250-300	300-350	350-400	400-450	450-500	500-550	550-600	> 600 μm
2016	November	0.199167	0.505833	0.1625	0.0483333	0.0258333	0.0208333	0.0208333	0.0075	0.00833333	0.000833333	0	0	0
2016	December	0.0172265	0.232558	0.309216	0.212748	0.0964686	0.0585702	0.0413437	0.0198105	0.00861326	0.00258398	0.000861326	0	0
2017	January	0.0025	0.07	0.193333	0.253333	0.1775	0.120833	0.0883333	0.0583333	0.0225	0.01	0.00333333	0	0
2017	February	0.007	0.086	0.178	0.199	0.107	0.105	0.09	0.122	0.06	0.031	0.014	0.001	0
2017	March	0.005	0.059	0.149	0.175	0.176	0.128	0.139	0.092	0.049	0.021	0.007	0	0
2017	April	0.002	0.039	0.077	0.12	0.114	0.159	0.17	0.187	0.101	0.025	0.004	0.002	0
2017	May	0.00583333	0.0566667	0.140833	0.229167	0.209167	0.171667	0.106667	0.0608333	0.0125	0.00416667	0.0025	0	0
2017	June	0.127168	0.358382	0.253179	0.163006	0.0786127	0.016185	0.00231214	0	0	0.00115607	0	0	0
2017	July	0.0252918	0.358949	0.479572	0.122568	0.0107004	0.000972763	0.000972763	0	0.000972763	0	0	0	0
2017	August	0.0283333	0.18	0.2875	0.344167	0.121667	0.0333333	0.005	0	0	0	0	0	0
2017	September	0.01	0.113333	0.333333	0.46	0.0766667	0.00583333	0.000833333	0	0	0	0	0	0
2017	October	0.01	0.189167	0.433333	0.316667	0.05	0.000833333	0	0	0	0	0	0	0

## Sheet: Fig.8
Year	Month	Planula		Top 5% oocyte
		Length (μm)	Volume (mm3)	Diameter (μm)	Volume (mm3)
2016	November	No planula		133.654	0.0012501
2016	November	No planula		98.44	0.000499475
2016	November	No planula		114.171	0.000779231
2016	November	No planula		424.291	0.0399936
2016	November	No planula		90.693	0.000390589
2016	December	693.633	0.0433252	421.007	0.0390721
2016	December	592.833	0.0288598	333.335	0.0193928
2016	December	545.833	0.0218606	388.236	0.0306398
2016	December	649.267	0.0318111	404.303	0.0346035
2016	December	621	0.0214677	319.118	0.0170158
2017	January	717.15	0.0397767	475.436	0.0562699
2017	January	651.2	0.0323831	437.898	0.0439661
2017	January	550.45	0.0205713	415.618	0.0375908
2017	January	496.15	0.0202781	358.318	0.0240882
2017	January	548.1	0.0218292	419.591	0.0386792
2017	February	626.8	0.0518541	443.2	0.0455825
2017	February	687.95	0.0459087	409.8	0.0360342
2017	February	639.15	0.0461643	415.2	0.0374775
2017	February	640.85	0.0428054	533.8	0.0796406
2017	February	637.9	0.0259503	445.3	0.0462335
2017	March	678.15	0.0301401	438.376	0.0441102
2017	March	768.55	0.0471564	455.278	0.0494116
2017	March	740.8	0.0618863	431.107	0.0419521
2017	March	770.9	0.0582363	512.074	0.0703067
2017	March	706.85	0.0623181	451.537	0.0482035
2017	April	823.9	0.072152	468.6	0.0538773
2017	April	761.1	0.0551271	427.5	0.0409079
2017	April	644.3	0.0465521	424.455	0.0400398
2017	April	783.9	0.0689488	488.6	0.0610744
2017	April	838.1	0.0861819	481	0.0582685
2017	May	850.85	0.0514277	376.727	0.0279949
2017	May	827.55	0.0771103	400.388	0.0336079
2017	May	780.65	0.0662831	400.796	0.0337108
2017	May	709.25	0.0431994	383.56	0.029546
2017	May	696	0.050428	449.146	0.0474418
2017	June	No planula		251.402	0.00831963
2017	June	No planula		215.564	0.00524478
2017	June	No planula		203.96	0.00444256
2017	June	No planula		285.26	0.0239269
2017	June	No planula		197.722	0.00589164
2017	July	426.4	0.00748522	204.941	0.00450698
2017	July	356.35	0.00729741	227.235	0.00614362
2017	July	263.5	0.00309886	164.3	0.00232226
2017	July	358.462	0.0060187	236.3	0.0069086
2017	July	315	0.004909	167.961	0.00248098
2017	August	247	0.00230708	200.2	0.00420137
2017	August	273	0.00334473	205.4	0.00453733
2017	August	219.5	0.00258697	300.3	0.0141796
2017	August	272	0.00292896	232.9	0.00661465
2017	August	175	0.00138033	189.6	0.00356873
2017	September	322.7	0.00417193	260	0.00920277
2017	September	288.75	0.00295087	209.8	0.00483521
2017	September	287.65	0.00258333	216.385	0.00530491
2017	September	332.8	0.00331102	233.6	0.00667448
2017	September	316.1	0.00302703	214.1	0.00513865
2017	October	326	0.00387501	202.6	0.00435429
2017	October	293	0.00354708	195.3	0.00390037
2017	October	300.5	0.00420739	205.8	0.00456389
2017	October	270	0.00261205	173.818	0.00274969
2017	October	369.5	0.00491955	222.75	0.00578698
All data shown are mean values for each female madusa

## Sheet: Fig.9
Haplotype ID	The number of samples		Sequence
	Direct-development	Metagenetic
1	19	12	TTTGGAAATTGACTGGTTCCATTATATATTGGAGCCCCAGATATGGCTTTCCCAAGGCTTAACAATATTAGTTTTTGATTACTACCCCCAGCTCTGCTTTTACTATTAGGGTCTTCTCTTATAGAACAGGGAGCAGGTACTGGATGAACAATTTATCCCCCCCTAAGCGCAATTCAGGCCCATTCCGGTGGTTCAGTAGATATGGCTATATTTAGTTTGCATCTGGCAGGGGCCTCCTCAATAATGGGAGCTATAAATTTTATCACTACCATATTAAATATGAGGGCCCCCGGAATGACTATGGATAAAATACCTCTATTCGTATGATCCGTACTGGTAACCGCAATATTATTGTTATTATCTTTACCTGTCTT
2	2	0	TTTGGAAATTGACTGGTTCCATTATATATTGGAGCCCCAGATATGGCTTTCCCAAGGCTTAACAATATTAGTTTTTGACTACTACCCCCAGCTCTGCTTTTACTATTAGGGTCTTCTCTTATAGAACAGGGAGCAGGTACTGGATGAACAATTTATCCCCCCCTAAGCGCAATTCAGGCCCATTCCGGTGGTTCAGTAGATATGGCTATATTTAGTTTGCATCTGGCAGGGGCCTCCTCAATAATGGGAGCTATAAATTTTATCACTACCATATTAAATATGAGGGCCCCCGGAATGACTATGGATAAAATACCTCTATTCGTATGATCCGTACTGGTAACCGCAATATTATTGTTATTATCTTTACCTGTCTT
3	4	2	TTTGGAAATTGACTTGTTCCGTTATATATTGGAGCCCCAGATATGGCTTTCCCAAGGCTTAACAATATTAGTTTTTGATTACTACCCCCAGCTCTGCTTTTACTATTAGGGTCTTCTCTTATAGAACAGGGAGCAGGTACTGGATGAACAATTTATCCCCCCCTAAGCGCAATTCAGGCCCATTCCGGTGGTTCAGTAGATATGGCTATATTTAGTTTGCATCTGGCAGGGGCCTCCTCAATAATGGGAGCTATAAATTTTATCACTACCATATTAAATATGAGGGCCCCCGGAATGACTATGGATAAAATACCTCTATTCGTATGATCCGTACTGGTAACCGCAATATTATTGTTATTATCTTTACCTGTCTT
4	1	0	TTTGGGAATTGACTGGTTCCATTATATATTGGAGCCCCAGATATGGCTTTCCCAAGGCTTAACAATATTAGTTTTTGATTACTACCCCCAGCTCTGCTTTTACTATTAGGGTCTTCTCTTATAGAACAGGGAGCAGGTACTGGATGAACAATTTATCCCCCCCTAAGCGCAATTCAGGCCCATTCCGGTGGTTCAGTAGATATGGCTATATTTAGTTTGCATCTGGCAGGGGCCTCCTCAATAATGGGAGCTATAAATTTTATCACTACCATATTAAATATGAGGGCCCCCGGAATGACTATGGATAAAATACCTCTATTCGTATGATCCGTACTGGTAACCGCAATATTATTGTTATTATCTTTACCTGTCTT
5	1	0	TTTGGAAATTGACTGGTTCCATTATATATTGGAGCCCCAGATATGGCTTTCCCAAGGCTTAACAATATTAGTTTTTGATTACTACCCCCAGCTCTGCTTTTACTATTAGGGTCTTCTCTTATAGAACAGGGAGCAGGTACTGGATGAACAATTTATCCCCCCCTAAGCGCAATTCAGGCCCATTCCGGTGGTTCGGTAGATATGGCTATATTTAGTTTGCATCTGGCAGGGGCCTCCTCAATAATGGGAGCTATAAATTTTATCACTACCATATTAAATATGAGGGCCCCCGGAATGACTATGGATAAAATACCTCTATTCGTATGATCCGTACTGGTAACCGCAATATTATTGTTATTATCTTTACCTGTCTT
6	0	1	TTTGGAAATTGACTGGTTCCATTATATATTGGAGCCCCAGATATGGCTTTCCCAAGGCTTAACAATATTAGTTTTTGATTACTACCCCCAGCTCTGCTTTTACTGTTAGGGTCTTCTCTTATAGAACAGGGAGCAGGTACTGGATGAACAATTTATCCCCCCCTAAGCGCAATTCAGGCCCATTCCGGTGGTTCAGTAGATATGGCTATATTTAGTTTGCATCTGGCAGGGGCCTCCTCAATAATGGGAGCTATAAATTTTATCACTACCATATTAAATATGAGGGCTCCCGGAATGACTATGGATAAGATACCTCTATTCGTATGATCCGTACTGGTAACCGCAATATTATTGTTATTATCTTTACCTGTCTT
7	0	1	TTTGGAAATTGACTGGTTCCATTATATATTGGAGCCCCAGATATGGCTTTCCCAAGGCTTAACAATATTAGTTTTTGATTACTACCCCCAGCTCTGCTTTTACTATTAGGGTCTTCTCTTATAGAACAGGGAGCAGGTACTGGATGAACAATTTATCCCCCCCTAAGCGCAATTCAGGCCCATTCCGGTGGTTCAGTGGATATGGCTATATTTAGTTTGCATCTGGCAGGGGCCTCCTCAATAATGGGAGCTATAAATTTTATCACTACCATATTAAATATGAGGGCCCCCGGAATGACTATGGATAAGATACCTCTATTCGTATGGTCCGTACTGGTAACCGCAATATTATTGTTATTATCTTTACCTGTCTT
8	0	1	TTTGGAAATTGACTGGTTCCATTATATATTGGAGCCCCAGATATGGCTTTCCCAAGGCTTAACAATATTAGTTTTTGATTACTACCCCCAGCTCTGCTTTTACTATTAGGGTCTTCTCTTATAGAACAGGGAGCAGGTACTGGATGAACAATTTATCCCCCCCTAAGCGCAATTCAGGCCCATTCCGGTGGTTCAGTGGATATGGCTATATTTAGTTTGCATCTGGCAGGGGCCTCCTCAATAATGGGAGCTATAAATTTTATCACTACCATATTAAATATGAGGGCCCCCGGAATGACTATGGATAAGATACCTCTATTCGTATGATCCGTACTGGTAACCGCAATATTATTGTTATTATCTTTACCTGTCTT
9	1	3	TTTGGAAATTGACTGGTCCCATTATATATTGGAGCCCCAGATATGGCTTTCCCAAGGCTTAACAATATTAGTTTTTGATTACTACCCCCAGCTCTGCTTTTACTATTAGGGTCTTCTCTTATAGAACAGGGAGCAGGTACTGGATGAACAATTTATCCCCCCCTAAGCGCAATTCAGGCCCATTCCGGTGGTTCAGTGGATATGGCTATATTTAGTTTGCATCTGGCAGGGGCCTCCTCAATAATGGGAGCTATAAATTTTATCACTACCATATTAAATATGAGGGCCCCCGGAATGACTATGGATAAGATACCTCTATTCGTATGATCCGTACTGGTAACCGCAATATTATTGTTATTATCTTTACCTGTCTT
10	1	1	TTTGGAAATTGATTGGTCCCATTATATATTGGAGCCCCAGATATGGCTTTCCCAAGGCTTAACAATATTAGTTTTTGATTACTACCCCCAGCTCTGCTTTTACTATTAGGGTCTTCTCTTATAGAACAGGGAGCAGGTACTGGATGAACAATTTATCCCCCCCTAAGCGCAATTCAGGCCCATTCCGGTGGTTCAGTGGATATGGCTATATTTAGTTTGCATCTGGCAGGGGCCTCCTCAATAATGGGAGCTATAAATTTTATCACTACCATATTAAATATGAGGGCCCCCGGAATGACTATGGATAAGATACCTCTATTCGTATGATCCGTACTGGTAACCGCAATATTATTGTTATTATCTTTACCTGTCTT
11	3	0	TTTGGAAATTGACTGGTTCCATTATATATTGGAGCCCCAGATATGGCTTTCCCAAGGCTTAACAATATTAGTTTTTGATTACTACCCCCAGCTCTACTTTTACTATTAGGGTCTTCTCTTATAGAACAGGGAGCAGGTACTGGATGAACAATTTATCCCCCCCTAAGCGCAATTCAGGCCCATTCCGGTGGTTCAGTAGATATGGCTATATTTAGTTTGCATCTGGCAGGGGCCTCCTCAATAATGGGAGCTATAAATTTTATCACTACCATATTAAATATGAGGGCCCCCGGAATGACTATGGATAAAATACCCCTATTCGTATGATCCGTACTGGTAACCGCAATATTATTGTTATTATCTTTACCTGTCTT
12	1	2	TTTGGAAATTGACTGGTTCCATTACATATTGGAGCCCCAGATATGGCTTTCCCAAGGCTTAACAATATTAGTTTTTGATTACTACCCCCAGCTCTGCTTTTACTATTAGGGTCTTCTCTTATAGAACAGGGAGCAGGTACTGGATGAACAATTTATCCCCCCCTAAGCGCAATTCAGGCCCATTCCGGTGGTTCAGTAGATATGGCTATATTTAGTTTGCATCTGGCAGGGGCCTCCTCAATAATGGGAGCTATAAATTTTATCACTACAATATTAAATATGAGGGCCCCCGGAATGACTATGGATAAAATACCTCTATTCGTATGATCCGTACTGGTAACCGCAATATTATTGTTATTATCTTTACCTGTCTT
13	0	1	TTTGGAAATTGACTGGTTCCATTATATATTGGAGCCCCAGATATGGCTTTCCCAAGGCTTAACAATATTAGTTTTTGATTACTACCCCCAGCTCTGCTTTTACTATTAGGGTCTTCTCTTATAGAACAGGGAGCAGGTACTGGATGAACAATTTATCCCCCCCTAAGCGCAATTCAAGCCCATTCCGGTGGTTCAGTAGATATGGCTATATTTAGTTTGCATCTGGCAGGGGCCTCCTCAATAATGGGAGCTATAAATTTTATCACTACCATATTAAATATGAGGGCCCCCGGAATGACTATGGATAAAATACCTCTATTCGTATGATCCGTACTGGTAACCGCAATATTATTGTTATTATCTTTACCTGTCTT
